# Supplementary material for: Synthesis and Characterization of Iron Bispyridine Bisdicyanamide, Fe[C5H5N]2[N(CN)2]2
Source: Molecules. 2023 Jun 21;28(13):4886. doi: 10.3390/molecules28134886 (PMC10343607; doi:10.3390/molecules28134886)
Supplement: Supplementary file 1 [file molecules-28-04886-s001.zip]

Archive with 1 entries (1 files):
- molecules-2443465-supplementary.pdf
